# Supplementary material for: Clinical Characteristics of Adenovirus Pneumonia in Children
Source: Pathogens. 2025 Oct 31;14(11):1110. doi: 10.3390/pathogens14111110 (PMC12655012; doi:10.3390/pathogens14111110)
Supplement: Supplementary file 1 [file pathogens-14-01110-s001.zip]

Archive with 1 entries (1 files):
- pathogens-3928935-supplementary.pdf
